# Supplementary material for: Tracking the Genomic Evolution of SARS-CoV-2 for 29 Months in South Korea
Source: Viruses. 2023 Mar 29;15(4):873. doi: 10.3390/v15040873 (PMC10142693; doi:10.3390/v15040873)
Supplement: Supplementary file 1 [file viruses-15-00873-s001.zip]

Archive with 1 entries (1 files):
- viruses-2237147-supplementary.pdf
